# Supplementary material for: Quantitative Structure–Electrochemistry Relationship (QSER) Studies on Metal–Amino–Porphyrins for the Rational Design of CO2 Reduction Catalysts
Source: Molecules. 2023 Mar 30;28(7):3105. doi: 10.3390/molecules28073105 (PMC10096077; doi:10.3390/molecules28073105)
Supplement: Supplementary file 1 [file molecules-28-03105-s001.zip]

Archive with 2 entries (2 files):
- molecules-2299533-supplementary.docx
- molecules-2299533-supplementary.pdf
